# Supplementary material for: Exploring the Biodiversity and Antibacterial Potential of the Culturable Soil Fungi in Nyingchi, Tibet
Source: J Fungi (Basel). 2025 Apr 1;11(4):276. doi: 10.3390/jof11040276 (PMC12028717; doi:10.3390/jof11040276)
Supplement: Supplementary file 1 [file jof-11-00276-s001.zip]

Archive with 1 entries (1 files):
- jof-3517347-supplementary.pdf
